# Supplementary material for: Evaluating the association between MPDZ-NF1B rs1324183 and keratoconus in an independent northwestern Chinese population
Source: BMC Ophthalmol. 2022 Mar 19;22:129. doi: 10.1186/s12886-022-02359-1 (PMC8934471; doi:10.1186/s12886-022-02359-1)
Supplement: Supplementary file 1 — Additional file 1: Table S1. Raw data for the control group. [file 12886_2022_2359_MOESM1_ESM.xlsx]

## Sheet: Sheet1
Evaluating the association between MPDZ-NF1B rs1324183 and keratoconus in an independent northwestern Chinese population
Shiqin Yuan1, Dong Li1,2, Meijiao Ma1,3, Lingjie Zhou1, Zhen Ma1, Baoyu Shi1, Shuang Zhang1, Huiping Li1, Xunlun Sheng1,3*, Junxiu Liu1* 1Ningxia Clinical Research Center of Blinding Eye Disease, People Hospital of Ningxia Hui Autonomous Region (People's Hospital of Autonomous Region Affiliated to Ningxia Medical University), No 936, Huanghe East Road, Jinfeng District, Yinchuan, Ningxia, 750001,…
Supplementary table 1. Raw data for the control group.
Sample No.	Sex	Age	TP	df	db	dp	dt	da	BAD-D	CBI	TBI	bIOP	K max	SP A1	Integrate radius	ARTH	DA_Ratio	rs1324183 site information
1	M	17	505	1.12	-0.02	0.54	1.01	1.2	1.78	0.01	1	18.2	44.5	98.5	7.3	432.9	4.3	C/C
2	M	11	565	-0.55	0.69	-1.26	-0.75	-1.42	-0.01	0	0.22	15.8	43.7	100.2	6.8	608	3.6	C/C
3	F	33	517	0.39	-1.05	2.18	0.6	1.6	1.51	0.22	0.28	15.1	45.3	80.9	9.1	371.9	4.7	C/C
4	M	20	511	0.11	-1.12	1.27	0.81	1.11	1.12	0	0.04	14.8	45	94	8	552.4	4.5	C/C
5	M	27	509	0.72	0.33	1.09	1.36	1.19	1.91	0.07	0.26	17.6	43.9	99.9	7.9	440.9	4.6	C/C
6	M	19	518	-0.37	0.21	2.34	0.6	1.42	1.38	0.22	0.33	15.1	43.8	83.6	7.8	404.1	4.5	C/C
7	M	20	526	0.71	-0.24	0.47	0.36	1.19	1.38	0	0.3	18	43.7	103.5	7.5	540.3	3.9	C/C
8	F	21	555	0.66	0.08	1.4	-0.48	0.86	1.25	0	0.33	16.5	44.4	112.6	7.9	605.7	4	C/C
9	M	24	545	-0.65	-0.7	0.45	-0.21	0.07	0.34	0.01	0	16.6	42.7	111.3	8	456.5	4.2	C/C
10	M	24	539	-1.12	-0.3	1.61	-0.05	1.04	1.14	0.01	0.03	14.7	45.4	96.1	8.8	514.6	4.6	C/C
11	M	28	547	0.15	-0.68	1.9	-0.26	1.12	1.19	0.01	0	15.7	43.9	96.1	7	486.9	3.9	C/C
12	F	36	545	-0.95	1.25	1.05	1.05	-0.19	1	0	0.01	15.6	43	98.4	7.3	578.9	4.2	C/C
13	F	25	515	0.95	1.14	1.04	0.68	1.09	1.87	0	0.3	17.5	44.2	99.4	7.7	480.3	4	C/C
14	F	18	530	-1.27	2.09	0.61	0.24	0.58	1.64	0.23	0.03	16	43.1	83.9	6.9	458.1	4.1	C/C
15	M	20	540	-1.13	1.4	0.59	-0.07	0.93	1.08	0	0	14.8	47.2	97.7	7.4	575.4	4.1	C/C
16	M	27	505	-0.22	-0.26	-0.26	0.99	0.81	1.4	0	0.36	16.5	45.6	90.8	7.6	547	4.4	C/C
17	M	50	535	-0.76	-0.07	1.08	0.07	0.99	1.13	0	0.17	18.9	43.1	118.1	7.3	688.1	3.9	C/C
18	M	52	555	1.47	0.96	0.78	-0.47	0.72	1.3	0	0.31	15.8	44.3	117.3	7.4	599.3	4.2	C/C
19	F	31	586	-0.35	0.14	0.25	-1.26	0.89	1.04	0	0.03	15.3	45.7	116.5	7	489.1	3.7	C/C
20	M	18	546	-0.66	2.6	0.95	-0.24	0.79	1.43	0	0.18	21.4	41.6	138.4	6.7	540.5	3.9	C/C
21	F	18	586	0.61	1.52	0.57	-1.28	0.04	0.95	0.01	0.35	21.3	43.1	126.7	6	484.4	3.6	C/C
22	F	17	532	-0.03	-0.31	1.09	0.17	1.04	1.26	0	0.46	17.1	44.8	95.8	8.1	530.8	4.2	C/C
23	F	19	576	0.23	0.8	1.15	-1.02	0.63	1.43	0	0.25	14.4	47.1	117	8.1	516.3	4.4	C/C
24	F	51	521	-0.65	-0.8	-0.08	0.5	0.15	0.89	0	0.32	16	45.5	98.9	7.5	747.4	4.1	C/C
25	M	19	534	-0.22	-0.6	2.42	0.1	1.15	1.4	0.15	0.56	16.7	45.6	86.3	8	429.5	4.3	C/C
26	M	23	559	0.08	1.47	1.05	-0.6	1.22	1.57	0	0.26	18	43.5	126.2	8.2	501.1	4.2	C/C
27	M	40	559	-0.54	-0.7	1.93	-0.6	0.74	1.06	0.33	0.11	16	45.7	107.3	7.1	437.3	4.2	C/C
28	F	18	552	-1.74	1.64	0.65	-0.4	0.75	1.54	0	0.62	17.2	44	104.3	6.2	684	3.8	C/C
29	F	18	575	-1.01	0.27	1.98	-0.84	1.29	1.31	0	0	15.8	45.9	118.9	8	530.1	4.1	C/C
30	M	27	593	0.21	2.12	0.95	1.43	0.37	1.34	0.03	0.36	18.2	44.8	124	6.8	474	3.6	C/C
31	M	21	578	1.16	1.18	0.96	-1.09	0.81	1.74	0.01	0.53	17.7	46.8	136.3	6.8	437	3.9	C/C
32	M	18	555	1.51	-1.12	0.14	-0.49	0.45	1.02	0	0.05	16	43.5	121.3	7.9	425.5	4	C/C
33	M	35	589	1.88	-19	58	-1.35	0	0.7	0.24	0.2	18.8	46.3	119.7	7.4	471.5	4	C/C
34	F	18	597	-0.49	-0.27	0.78	-1.53	0.3	0.38	0.02	0	17.3	43.5	131.3	6	450.8	3.9	C/C
35	M	19	500	1.43	1.25	1.35	1.18	1.15	2.17	0	0.41	15.4	43.8	86.4	8.1	499.8	4.3	C/C
36	F	19	545	0.36	0.93	1.43	-0.19	0.79	1.34	0	0.36	16.6	42.8	104	7.6	552.1	4	C/C
37	F	18	587	-0.18	1.42	0.9	-1.3	0.37	1.25	0.02	0.47	13.2	46	110	7.1	450.1	4.4	C/C
38	M	21	546	-0.91	0.53	1.44	-0.22	1.04	1.08	0.1	0.01	16.5	47	100.1	7.9	430.2	4.4	C/C
39	M	22	578	-1.06	2.39	0.99	-1.07	0.08	1	0	0.17	15.4	44.1	106.6	7	545.2	4	C/C
40	F	20	584	-1.09	-0.83	0.55	-1.23	0.4	0.26	0.01	0	19.1	44.6	124.6	7.7	508.8	3.9	C/C
41	F	21	539	0.03	0.22	1.36	-0.02	0.75	1.22	0.1	0.02	14.4	46.2	92.1	8.5	398.3	4.5	C/C
42	F	39	527	1.86	-0.03	0.37	0.31	1.13	1.13	0.01	0.21	18.7	43	108.6	8.9	517.6	4.1	C/C
43	F	19	537	0.81	-1.07	1.31	0.02	1.22	1.25	0.04	0.91	16.7	44.9	94.5	7.6	405.3	4.2	C/C
44	F	24	542	1.4	0.1	1.55	-0.12	0.78	1.46	0	0.5	21.3	43.8	140.3	5.3	496.6	3.6	C/C
45	M	22	514	-0.59	-1.19	-0.55	0.72	0.37	0.4	0	0.02	15.9	41.7	92.3	7.7	565.6	4.4	C/C
46	M	45	533	1.3	0.39	1.66	0.14	1.1	1.71	0.12	0.68	17	43.6	105.3	6.8	424.9	4.2	C/C
47	F	28	538	0.79	0.48	1.64	-0.01	1.1	1.59	0.02	0.33	25	44.8	137	7.4	358.7	3.9	C/C
48	M	21	533	-0.68	-0.02	1.49	0.14	1.25	1.24	0.04	0.12	14.5	44.1	92.8	9.2	356.7	4.5	C/C
49	F	25	571	0.33	-0.95	0.35	-0.9	0.97	0.51	0.14	0	14.6	43.8	110.1	7.1	416.5	4.2	C/C
50	M	39	620	0.58	0.04	1.09	-2.05	-0.09	0.54	0.02	0.34	19.2	44.2	129.4	5.6	443.5	3.5	C/C
51	M	18	572	1.16	-0.49	-0.53	-0.93	-0.4	0.27	0	0.39	21.6	41.7	126.2	6.3	648	3.3	C/C
52	M	22	557	-1.29	1.47	1.31	-0.54	0.6	1.32	0	0.16	13.8	45.1	90.6	8.9	546.1	4.5	C/C
53	M	21	499	-0.94	-0.05	0.65	1.21	0.81	1.07	0.24	0.34	16.3	43.7	94.1	7.2	460.2	4.1	C/C
54	M	25	550	-1.19	-0.92	1.78	-0.35	0.92	0.85	0	0.01	15.2	45.9	93.1	7.2	470	3.8	C/C
55	F	19	548	-1.14	-0.92	1.97	-0.28	1.08	0.91	0	0	15	454	101.1	7	461.3	4	C/C
56	F	19	546	0.86	0.89	2.19	-0.22	1.3	1.85	0	0.1	16.5	44.4	106.8	7.5	519.3	4.1	C/C
57	M	20	555	1.51	-1.12	0.14	-0.49	0.45	1.02	0	0.05	16	43.5	121.3	7.9	425.5	4	C/C
58	F	18	589	1.88	-19	58	-1.35	0	0.7	0.24	0.2	18.8	46.3	119.7	7.4	471.5	4	C/C
59	M	17	500	1.43	1.25	1.35	1.18	1.15	2.17	0	0.41	15.4	43.8	86.4	8.1	499.8	4.3	C/C
60	M	23	587	-0.18	1.42	0.9	-1.3	0.37	1.25	0.02	0.47	13.2	46	110	7.1	450.1	4.4	C/C
61	M	29	563	0.85	-1.1	0.15	-0.69	-0.34	0.84	0	0.29	17.5	44.6	117.1	7.3	561.6	4.4	C/C
62	M	23	546	-0.91	0.53	1.44	-0.22	1.04	1.08	0.1	0.01	16.5	47	100.1	7.9	430.2	4.4	C/C
63	F	35	565	1.68	1.29	1.36	-0.75	0.55	1.3	0.01	0.19	13.2	44.2	91.8	7.9	438.6	4.3	C/C
64	F	35	540	-1.13	1.4	0.59	-0.07	0.93	1.08	0	0	14.8	47.2	97.7	7.4	575.4	4.1	C/C
65	M	18	505	-0.22	-0.26	-0.26	0.99	0.81	1.4	0	0.36	16.5	45.6	90.8	7.6	547	4.4	C/C
66	F	28	535	-0.76	-0.07	1.08	0.07	0.99	1.13	0	0.17	18.9	43.1	118.1	7.3	688.1	3.9	C/C
67	M	22	555	1.47	0.96	0.78	-0.47	0.72	1.3	0	0.31	15.8	44.3	117.3	7.4	599.3	4.2	C/C
68	M	21	586	-0.35	0.14	0.25	-1.26	0.89	1.04	0	0.03	15.3	45.7	116.5	7	489.1	3.7	C/C
69	M	34	565	-0.55	0.69	-1.26	-0.75	-1.42	-0.01	0	0.22	15.8	43.7	100.2	6.8	608	3.6	C/C
70	F	20	517	0.39	-1.05	2.18	0.6	1.6	1.51	0.22	0.28	15.1	45.3	80.9	9.1	371.9	4.7	C/C
71	M	21	541	0.97	0	1.15	-0.1	0.63	0.78	0	0	16.8	42.6	96.8	7.7	503.9	4.2	A/C
72	F	24	549	-0.58	0.59	0.03	1.18	1.08	1.08	0.09	0.21	17.4	45.4	113.9	7.6	401.2	4.1	A/C
73	F	19	495	0.31	-0.88	1.41	1.32	1.23	1.83	0.22	0.23	20	46.7	102.4	7.3	404.2	4.5	A/C
74	F	24	526	0.05	-0.42	2.28	0.35	1.21	1.37	0.06	0.1	14.9	46.4	94.6	8.2	447.2	4.6	A/C
75	F	22	547	-0.58	0.19	1.67	-0.26	0.78	1.38	0.28	0.12	15.5	43.7	99.5	7.9	395	4.4	A/C
76	F	45	546	-0.33	1.17	1.96	-0.23	1.39	1.59	0	0.41	16	44.9	135.6	6.8	575.6	4	A/C
77	F	28	565	1.68	1.29	1.36	-0.75	0.55	1.3	0.01	0.19	13.2	44.2	91.8	7.9	438.6	4.3	A/C
78	M	21	535	0.87	-0.29	1.66	0.09	1.26	1.53	0	0.24	17.8	45.9	114.5	7.8	525.1	4.3	A/C
79	M	25	582	0.36	-1.13	0.66	-1.17	0.54	0.78	0	0.01	15.7	43.3	105	6.5	485.7	3.6	A/C
80	M	50	545	0.59	0.75	0.47	-0.21	0.29	1.15	0.22	0.23	13.3	42.8	91.8	8.1	395.1	4.4	A/C
81	M	53	597	-0.49	-0.27	0.78	-1.53	0.3	0.38	0.02	0	17.3	43.5	131.3	6	450.8	3.9	A/C
82	F	31	545	0.36	0.93	1.43	-0.19	0.79	1.34	0	0.36	16.6	42.8	104	7.6	552.1	4	A/C
83	F	18	530	-1.27	2.09	0.61	0.24	0.58	1.64	0.23	0.03	16	43.1	83.9	6.9	458.1	4.1	A/C
84	M	18	495	0.31	-0.88	1.41	1.32	1.23	1.83	0.22	0.23	20	46.7	102.4	7.3	404.2	4.5	A/C
85	F	17	546	-0.66	2.6	0.95	-0.24	0.79	1.43	0	0.18	21.4	41.6	138.4	6.7	540.5	3.9	A/C
86	M	19	506	-0.26	0.82	2.02	0.97	1.11	1.64	0.1	0.31	18.7	44.1	94.1	7.4	410.6	4.2	A/A
87	M	51	546	0.86	0.89	2.19	-0.22	1.3	1.85	0	0.1	16.5	44.4	106.8	7.5	519.3	4.1	A/A
88	F	33	563	0.85	-1.1	0.15	-0.69	-0.34	0.84	0	0.29	17.5	44.6	117.1	7.3	561.6	4.4	A/A
F, Female; M, Male; TP, the thinnest point thickness; Df, deviation of normality of the front elevation; Db, deviation of normality of the back elevation; Dp, deviation of normality of pachymetric progression; Dt, deviation of normality of corneal thinnest point; Da, deviation of normality of relational thickness; BAD-D, Belin/Ambrósio enhanced ectasia display final D value; CBI, corvis biomechan…
